# Supplementary material for: Fabrication of Celecoxib PVP Microparticles Stabilized by Gelucire 48/16 via Electrospraying for Enhanced Anti-Inflammatory Action
Source: Pharmaceuticals (Basel). 2023 Feb 8;16(2):258. doi: 10.3390/ph16020258 (PMC9960083; doi:10.3390/ph16020258)
Supplement: Supplementary file 1 [file pharmaceuticals-16-00258-s001.zip]

Archive with 1 entries (1 files):
- pharmaceuticals-2158894-supplementary.pdf
